# Supplementary material for: Wear patterns and dental functioning in an Early Cretaceous stegosaur from Yakutia, Eastern Russia
Source: PLoS One. 2021 Mar 17;16(3):e0248163. doi: 10.1371/journal.pone.0248163 (PMC7968641; doi:10.1371/journal.pone.0248163)
Supplement: S1 File — (XLS) [file pone.0248163.s001.xls]

## Sheet: Лист1
Specimen Number	L	W	α 1	α 2					scratches angle
6	4.4	3	41			single apical			0
7	5.8	3.5	35			single apical			10
8	6.4	3.1	24			single apical
11	5.7	4.5	7			single apical			30
15	6.6	4.4	23			single apical		groove	5
20	4.5	3.6	7			single apical			20
24		4.2	26			single apical
30	5.7	4.2	16			single apical			15
55	6.5	4.2	24			single apical			10
58	5.4	2.8	35			single apical
60	5.4	3.4	5			single apical			0
67	5.4	3.6	16			single apical			5
68	4.8	3.8	24			single apical			10
70	5.6	4.2	13			single apical			10
73	6.3	4.3	33			single apical			5
74	5.6	3.5	0			single apical			10
75	4.3	2.6	34			single apical
77	5.6	3.5	6			single apical			10
1	5.5	3.6	6	64		two apical
28	6.8	4.5	18	33		two apical		both steep
31	5.4	4	13	42		two apical
32	4.9	4	11	34		two apical
53	5.5	3.7	15	31		two apical
69	5.9	3.5	15	29		two apical
78	6.3	3.9	0	50		two apical
80	7.2	4.1	18	31		two apical		both sides
57	6.3	3.8	0	36		three		2 apical, 1 - cingulum
71	5.5	4.6	20			UNCLEAR
