# Supplementary material for: Wear patterns and dental functioning in an Early Cretaceous stegosaur from Yakutia, Eastern Russia
Source: PLoS One. 2021 Mar 17;16(3):e0248163. doi: 10.1371/journal.pone.0248163 (PMC7968641; doi:10.1371/journal.pone.0248163)
Supplement: S2 File — (XLS) [file pone.0248163.s002.xls]

## Sheet: Лист1
Specimen Number	L	W	α 1	α 2	C				scratches
9	4.4	3.5	38			single apical			0
17	6.5	4	16			single apical			25
18	6.6	4.2	51			single apical			30
23	4.9	3.1	9			single apical			10
26	6.8	3.6	67			single apical		stronly worn	10
51	6.8	4.8	29			single apical			50
54	6.9	5.3	26			single apical			20
56	6.3	2.9	69			single apical			0
61	6.1	3.8	17			single apical			?
16	7	3.6	17	66		two apical
22	6.4	3.3	67	?		two apical		both steeply inclined
27	5.2	3.3	14	?		two apical
50	7.1	4.7	17	62		two apical
52	7	3.8	29	69		two apical
59	7.4	4.6	16	26		two apical
83	6.5	3.5	11	61		two apical
84	5.4	3.5	0	52		two apical
85	7.8	3.8	27	69		two apical
21	6.7	3.5	13	40		two apical		both sides
25	7.1	3.6	18	?		two apical		both sides
49	5.9	4.4	18	?		two apical		both sides
72	6.4	4.3	36	22		two apical		both sides
79	8.3	4.5	45	28		two apical		both sides
12	5.8	3.7	20			two apical		groove
81	7.1	4.4	31			two apical		groove
82	6.9	3.5	30	71		two apical		groove
13	6.4	3.4	35	55	65	three
19	7.1	4.2	40			three		groove
5	5.9	3.5				unworn
10	6.8	3.6				unworn
33	4.3	2.4				unworn
14	5.2	3.5	17	26	UNCLEAR
71	5.5	4.6	20		UNCLEAR
